# Supplementary material for: Identifying developmental QTL alleles with favorable effect on grain yield components under late‐terminal drought in spring barley MAGIC population
Source: Plant Direct. 2023 Aug 2;7(8):e516. doi: 10.1002/pld3.516 (PMC10394678; doi:10.1002/pld3.516)
Supplement: Supplementary file 2 — Data S1 Daily temperature (°C) for growth season in 2011 and 2012 (Minimum, Mean, Maximum) [file PLD3-7-e516-s002.xlsx]

## Sheet: Daily temperature 2011-2012
Data S1 Daily temperature (°C) for growth season in 2011 and 2012
	2011			2012
Measurement Time	Minimum	Mean	Maximum	Minimum	Mean	Maximum
2011-04-03	13.13	14.72	18.07	7.77	12.51	18.03
2011-04-04	10.53	11.99	13.6	10.8	12.34	14.2
2011-04-05	7.7	10.45	12.87	9.03	9.81	11
2011-04-06	10.8	14.55	20.37	7.6	10.03	14.07
2011-04-07	13.33	16.58	20.07	6.83	8.13	10.2
2011-04-08	11	14.69	18.3	4.37	8.04	12.9
2011-04-09	10.37	13.78	17.63	7.17	9.14	11.27
2011-04-10	8.43	13.44	18.93	9.7	12.01	15.47
2011-04-11	10.43	15.33	20.7	9.93	12.57	15.77
2011-04-12	9.93	13.02	17.47	9.1	11.01	12.4
2011-04-13	6.23	9.3	12.5	7	10.4	14.17
2011-04-14	8.13	10.18	12.07	7.03	10.97	15.77
2011-04-15	5.77	10.12	14.47	9.5	10.69	12.1
2011-04-16	6.57	10.87	15.2	6.3	9.25	12.37
2011-04-17	9.1	12.81	17.27	4.43	8.69	13
2011-04-18	7.6	12.52	17.5	7.47	10.37	13.23
2011-04-19	9.4	14.44	20.13	8.77	11.16	14.3
2011-04-20	10.2	15.29	20.4	8.37	11.7	15.4
2011-04-21	11.77	16.34	21.07	8.83	11.17	14.13
2011-04-22	12.83	17.29	21.67	7.87	11.07	14.97
2011-04-23	15.43	19.02	23.2	7.67	11.21	14.63
2011-04-24	13.23	17.56	21.57	9.53	11.85	14.2
2011-04-25	13	17.34	21.13	9.6	11.87	13.83
2011-04-26	11.77	15.66	18.97	10.67	12.28	14.3
2011-04-27	12.37	13.58	17	11.13	14.24	18.2
2011-04-28	12.03	13.96	17.07	14.17	18.79	24.9
2011-04-29	12.8	15.93	19.53	16.67	19.03	21.63
2011-04-30	13.4	16.61	19.87	15.17	18.5	21.73
2011-05-01	12.33	15.94	19.5	16.9	19.47	22.37
2011-05-02	10.1	13.55	16.3	16.4	17.45	19.37
2011-05-03	9.63	12.41	14.83	13.3	15.19	16.87
2011-05-04	7.1	10.89	14.07	13.27	16.44	19.93
2011-05-05	7.27	12.23	17.17	12.3	13.97	17.47
2011-05-06	10.33	15.26	20.3	10.87	11.95	13.4
2011-05-07	13.4	18.6	23.87	9.97	11.93	14.8
2011-05-08	16.67	20.58	24.7	10.13	15	19.73
2011-05-09	17.27	20.53	24.1	15.43	17.69	20.23
2011-05-10	16.33	20.04	25.43	16.5	19.43	22.97
2011-05-11	17.43	19.84	21.93	17.5	20.22	21.87
2011-05-12	15.3	17.38	19.47	12.57	14.54	17.33
2011-05-13	11.6	15.26	18.73	9.37	13.16	17.4
2011-05-14	12.47	14.97	16.8	9.07	14.62	20.73
2011-05-15	11.17	13.07	14.87	11.9	14.28	17.53
2011-05-16	11.57	12.97	14.07	9.7	11.78	14.17
2011-05-17	13.2	15.47	18.9	7.53	12.71	18.37
2011-05-18	12.87	16.65	20.5	12.6	15.02	17.03
2011-05-19	15.67	18.46	21.17	14.07	17.45	21.53
2011-05-20	15.4	18.6	21.37	16.73	20.16	25.07
2011-05-21	16.37	19.41	22.53	16.67	19.54	22.1
2011-05-22	16.3	18.69	20.73	17.83	21.34	26
2011-05-23	13.33	17.43	21.33	19.53	21.99	23.97
2011-05-24	16.07	18.03	19.83	18.2	22.42	26.9
2011-05-25	11.67	16.56	20.97	17.53	21.92	26
2011-05-26	13.5	17.49	20.8	15.97	21.06	25.97
2011-05-27	14.77	15.91	18.17	16.77	20.79	24.53
2011-05-28	12.17	15.49	19.03	17.33	21.8	26.37
2011-05-29	15.1	18.15	22	17.8	21.68	25
2011-05-30	16.2	21.19	26.03	18.6	21.17	24.17
2011-05-31	15.03	18.6	24.03	17.83	19.88	21.6
2011-06-01	12.97	15.73	18.87	16.23	17.79	19.27
2011-06-02	13.1	17.6	22.2	14.93	17.77	20.9
2011-06-03	15.3	20.15	24.87	14.4	15.6	18.13
2011-06-04	18.93	23.27	27.57	12.87	15.17	18
2011-06-05	21.33	23.31	25.43	11.53	14.43	18.03
2011-06-06	19.8	22.21	25.03	13.2	15.36	18.1
2011-06-07	18.53	20.5	22.4	15.8	18.52	22.17
2011-06-08	16.5	18.45	21.5	14.07	19.08	20.53
2011-06-09	14.5	16.96	18.87	14.63	16.87	18.43
2011-06-10	15.33	17.12	19.13	13.37	16.52	19.67
2011-06-11	14.57	17.17	19.7	15.8	17.19	18.7
2011-06-12	14.2	17.53	20.53	15.4	17.96	20.97
2011-06-13	16.4	18.64	20.9	14.8	15.9	18.6
2011-06-14	16.4	20.99	24.1	13.53	15.76	18.97
2011-06-15	17.43	20.21	22.9	15.33	16.85	19.17
2011-06-16	18.83	20.65	22.27	16.47	17.65	18.57
2011-06-17	14.63	18.04	20.53	14.4	18.1	22.3
2011-06-18	16.77	18.04	19.7	16.2	19.88	24
2011-06-19	14.8	16.47	18.43	17.3	19.44	21
2011-06-20	13.6	15.99	17.77	18	18.99	20.35
2011-06-21	16.9	18.88	21.57	17.4	20.17	22.95
2011-06-22	18.57	19.6	20.63	17.6	19.16	21.25
2011-06-23	16.13	17.94	19.67	15.7	18.5	21.35
2011-06-24	14.27	15.96	17.63	16.55	17.67	19.45
2011-06-25	13.87	14.77	15.73	14.65	16.39	18
2011-06-26	15.63	19.05	23.73	14	17.84	22.25
2011-06-27	18.5	23.73	29.03	17.3	19.49	22
2011-06-28	22.93	27.95	33.6	13.07	22.87	27.1
2011-06-29	19.63	24.01	29.6	21.97	23.52	25.07
2011-06-30	16.27	19.21	22.17	18.73	21.04	22.47
2011-07-01	14.97	18.25	21.87	18.47	19.76	21.27
2011-07-02	13.97	16.85	20.3	15.17	17.27	19.13
2011-07-03	14.7	17.82	21.37	15.77	19.35	23.33
2011-07-04	15.33	17.54	20.77	18.53	22.08	25.8
2011-07-05	14.5	21.93	30.3	20.33	22.8	24.8
2011-07-06	20.27	24.14	28.37	20.33	22.13	23.97
2011-07-07	18.5	23.69	29.03	18.23	21.37	24.67
2011-07-08	20.17	23.76	27.5	18.77	20.19	22.3
2011-07-09	19.33	23.94	29	17.2	19.56	21.67
2011-07-10	19.67	23.66	27.53	17.5	19.71	22.2
2011-07-11	19.13	24.69	30.17	17.7	18.63	20.2
2011-07-12	19.47	25.38	31.1	15.1	17.11	19.43
2011-07-13	17.47	21.09	26.03	16.23	17.53	19.37
2011-07-14	15.47	16.07	17.37	16.47	17.65	19.2
2011-07-15	_	_	_	15.53	16.67	17.77
2011-07-16	_	_	_	14.9	16.52	18.13
2011-07-17	_	_	_	16.13	17.29	19.17
2011-07-18	_	_	_	17.13	20.16	23.9
2011-07-19	_	_	_	18.73	19.84	22.07
2011-07-20	_	_	_	16.23	17.97	19.53
2011-07-21	_	_	_	16.13	17.8	19.5
2011-07-22	_	_	_	13.7	18.09	22.97
2011-07-23	_	_	_	15.6	20.56	26
2011-07-24	_	_	_	17.43	22.66	28.3
2011-07-25	_	_	_	20.7	25.4	30.37
2011-07-26	_	_	_	22.53	27.13	32.37
2011-07-27	_	_	_	21.57	31.39	53.5
2011-07-28	_	_	_	19	24.17	36.53
2011-07-29	_	_	_	15.5	24.28	39.37
2011-07-30	_	_	_	15.2	23.74	40.63
2011-07-31	_	_	_	13.63	15.25	22.63

## Sheet: Description
Title: Identifying developmental QTL alleles with favorable effect on grain yield components under late‐terminal drought in spring barley MAGIC population
Plant Direct
Nazanin P Afsharyan1, 2*, Wiebke Sannemann1, 3*, Agim Ballvora1, Jens Léon1
1 Institute for Crop Science and Resource Conservation, Chair of Plant Breeding, University of Bonn, Bonn, Germany
2 Department of Plant Breeding, Justus Liebig University, Giessen, Germany
3 KWS Saat SE & Co. KGaA, Einbeck, Germany
*To whom corresponding should be addressed: nazanin.afsharyan@agrar.uni-giessen.de
Daily temperature (°C) for growth season in 2011 and 2012 (Minimum, Mean, Maximum)
