# Supplementary material for: Identifying developmental QTL alleles with favorable effect on grain yield components under late‐terminal drought in spring barley MAGIC population
Source: Plant Direct. 2023 Aug 2;7(8):e516. doi: 10.1002/pld3.516 (PMC10394678; doi:10.1002/pld3.516)
Supplement: Supplementary file 3 — Tables S1 Analysis of variance for 534 MAGIC DH lines showing F and P values Tables S2 Pearson correlation coefficient (r) for traits using LSmeans under well‐watered (dark grey, italinazed) and late‐terminal drought (light grey) treatments in spring barley MAGIC population. Tables S3 Descriptive statistics, heritability (H2) for drought stress tolerance (ST) for six traits in spring barley MAGIC population Tables S4 Pearson correlation coefficient (r) for drought stress tolerance index (ST) of six traits measured in spring barley MAGIC population. Tables S5 Significant QTL for seven traits under well‐watered treatment in spring barley MAGIC population Tables S6 Significant QTL for seven traits under late‐terminal drought treatment in spring barley MAGIC population Tables S7 QTL × Treatment interactions (P‐value <0.1E‐3) via cross‐validated multi‐locus QTL analysis of six traits in spring barley MAGIC population Tables S8 Significant QTL for drought stress tolerance (ST) of six traits in spring barley MAGIC population [file PLD3-7-e516-s001.xlsx]

## Sheet: Table S1
Traita	Effect	F value	P value
DHE	Treatment	0.6	0.4372
GFP	Treatment	39.96	<0.0001***
PLH	Treatment	1118.07	<0.0001***
AGB	Treatment	4019.21	<0.0001***
NE	Treatment	1277.41	<0.0001***
NK	Treatment	454.19	<0.0001***
TKW	Treatment	296.42	<0.0001***

## Sheet: Table S2
	Well-watered treatment
Late-terminal drought treatment	Traita	DHE	GFP	PLH	AGB	NE	NK	TKW
	DHE	1	**	**				***
			-0.12	-0.11	-0.03	-0.03	-0.03	-0.2
	GFP		1	**	***			***
		-0.03		0.14	0.2	0.08	0.07	0.15
	PLH		*	1	***	***	***	***
		0.03	0.11		0.69	0.3	0.22	0.33
	AGB		***	***	1	***	***	***
		-0.01	0.15	0.41		0.66	0.25	0.3
	NE				***	1	***	**
		0.02	0.02	0.07	0.63		-0.15	0.13
	NK	*		*		***	1	***
		-0.11	0.06	0.09	-0.03	-0.27		-0.37
	TKW	**	**	***		***	***	1
		-0.13	0.13	0.19	0.03	-0.2	-0.38

## Sheet: Table S3
Table S3 Descriptive statistics, heritability (H2) for stress tolerance (ST) for six traits in spring barley MAGIC population
				Parents				MAGIC population
Trait	Description	Methods of trait measurement		Unit	Meana	Mina	Maxa	Meana	SEa	SDa	CVa	H2
GFP-ST	Grain filling period stress tolerance	Number of days from heading to hard dough ripening		days	0.971777	0.0714	1.9022	0.9848	0.00423882	0.138136	0.0190816	0.36
PLH-ST	Plant height stress tolerance	Distance between soil ground level and tip of awns in cm		cm	0.97442	0.3484	1.9696	0.8729	0.00611719	0.199724	0.0398897	0.69
AGB-ST	Above ground biomass stress tolerance	Amount of dry above-ground biomass		g/plant	0.52466	0.0301	1.2541	0.5444	0.00610438	0.199306	0.0397228	0.21
NE-ST	Number of ears stress tolerance	Number of ripe ears		no/plant	0.451307	0.0446	4.0674	0.6667	0.0124261	0.405709	0.1646	0.37
NK-ST	Number of kernels stress tolerance	Amount of grains per ear		no/ear	1.2985	0.0382	4.996	0.8266	0.0140414	0.458232	0.209977	0.79
TKW-ST	Thousand kernel weight stress tolerance	Weight of 1000 grains		gram	1.06749	0.3407	1.6728	0.9508	0.00592662	0.193411	0.037408	0.76
a Mean, minimum, maximum, mean, standard error (SE), Standard deviation in % (SD), coefficient of variation (CV) (standard deviation divided by mean)

## Sheet: Table S4
Traita	GFP-ST
GFP-ST	***	PLH-ST
	1
PLH-ST	***	***	AGB-ST
	0.18	1
AGB-ST	***	***	***	NE-ST
	0.22	0.5	1
NE-ST	***	***	***	***	NK-ST
	0.11	0.17	0.65	1
NK-ST			*	***	***	TKW-ST
	0.01	0.03	0.06	-0.19	1
TKW-ST	***	***	***		***	***
	0.17	0.29	0.17	-0.05	-0.37	1

## Sheet: Table S5
Table S5 Significant QTL for seven traits under well-watered treatment in spring barley MAGIC population
Trait	QTL	aPeak marker	bChr	ccM	dmbp	eFlanking region (cM)	F Value	P Value	FDR	fVar (%)	gParent (0)	hSNP0/effect	iSNP1/effect	jMAF	kGene	Well-watered treatment specific	lCo-localizing regions	mTotal Var (%)	Previous reports (which used same map)	nParent_1	nParent_2	nParent_3	nParent_4	nParent_5	nParent_6	nParent_8
DHE	Hv-DHEw-1H	BOPA1_1016_376	1H	71.03	480.45	70.89 - 71.03	18.47	2.05182e-05	0.000544431	3.07	2	G/1.88	A/-0.16	0.08	Hvheading		D	51.75	Afsharyan et al. 2020	0.155687	0.882453	0.0474468	-0.0712655	-0.026417	-0.399642	-0.412603
	Hv-DHEw-2H	BOPA1_5573_1170	2H	68.56	627.66	67.92 - 68.56	15.59	8.9306e-05	0.00173775	2.97	5	A/-1.24	G/0.19	0.14	HvCO4		D			-0.334635	_	0.134587	_	-0.221267	0.0210173	0.21162
	Hv-DHEw-3H.1	BOPA1_4593_2007	3H	36.4	32.62	35.13 - 38.03	16.83	4.73322e-05	0.00104265	2.91	3, 6	A/0.31	G/-0.83	0.28	Vrs4, AS2		D			_	_	_	_	_	_	_
	Hv-DHEw-3H.2	BOPA2_12_10583	3H	76.35	589.72	76.35 - 77.12	13.39	0.000278718	0.00436783	2.43	6	G/-0.84	A/0.24	0.23			D			0.734361	0.342465	-0.227161	0.376168	-0.00479422	-0.56501	0.234704
	Hv-DHEw-3H.3	SCRI_RS_103215	3H	109.21	634.07	108.85 - 109.21	14.69	0.00014216	0.0024772	2.8	3	A/-0.17	G/1.43	0.1	denso/sdw1, HvGA20ox3		D		Alqudah e al. 2014, Afsharyan et al. 2020	-0.415474	0.0079145	1.48498	0.0302334	-0.0406671	-0.424034	0.103773
	Hv-DHEw-4H.1	SCRI_RS_32890	4H	0.64	1.34	0.50 - 1.13	23.4	1.72835e-06	7.76095e-05	4.28	3, 5	C/-0.36	T/1.02	0.25			D			_	_	_	_	_	_	_
	Hv-DHEw-4H.2	SCRI_RS_132067	4H	59.77	53.51	54.32 - 65.77	23.13	1.97504e-06	8.23523e-05	4.13	5, 6	T/-0.79	C/0.45	0.37	HvD4		D			_	_	_	_	_	_	_
	Hv-DHEw-4H.3	BOPA1_ConsensusGBS04	4H	81.57	590.92	81.57	13.36	0.000282851	0.00437389	2.56	5, 6	G/-0.64	C/0.33	0.35	HvSUT1		D		Maurer et al. 2016	-0.0811521	_	0.42549	0.38051	1.08929	-0.605606	0.397141
	Hv-DHEw-4H.4	SCRI_RS_221200	4H	111.97	636.2	110.69 - 115.23	18.61	1.90993e-05	0.000536993	3.41	4, 5, 8	A/0.59	T/-0.49	0.45	HvRIM1	W			Maurer et al. 2016	-0.272554	-0.317318	-0.614992	0.587311	-0.0366616	-0.390674	0.725506
	Hv-DHEw-5H.1	SCRI_RS_156276	5H	44.24	338.19	41.741 - 48.38	28.61	1.3207e-07	7.52152e-06	4.79	3	T/-0.27	C/1.7	0.13	HvCO3, HvCPD, HvTFL1		D		Alqudah e al. 2014	-0.0300278	_	1.04379	0.053562	-0.410235	-0.360872	-0.227479
	Hv-DHEw-5H.2	BK_22	5H	95	559.67	91.16 - 96.73	26.27	4.1749e-07	2.13845e-05	4.89	3, 8	G/-0.48	T/0.84	0.36	HvPRR95				Maurer et al. 2016	-0.246774	-0.984819	0.472945	-0.318324	-0.497321	-0.230988	0.675376
	Hv-DHEw-5H.3	SCRI_RS_133602	5H	125.49	597.83	118.89 - 128.19	34.08	9.20401e-09	6.9327e-07	5.94	8	G/1.51	A/-0.35	0.18	Vrn-H1		D		Maurer et al. 2016, Afsharyan et al. 2020	-0.812093	-0.0695242	0.237106	-0.153294	-0.322905	0.118383	1.14853
	Hv-DHEw-7H.1	BOPA1_12701_485	7H	32.79	39.07	26.71 - 38.81	103.61	2.39816e-22	5.59969e-19	16.35	1	A/-2.68	G/0.51	0.16	Vrn-H3		D		Maurer et al. 2016, Afsharyan et al. 2020	-1.55404	_	-0.588986	_	-0.0471595	0.436009	3.05137
	Hv-DHEw-7H.2	BOPA2_12_31357	7H	61.33	68.4	54.96 - 67.92	59	7.66027e-14	1.62607e-11	9.61	8	G/3.12	A/-0.28	0.08	HvCO1	W			Alqudah e al. 2014, Maurer et al. 2016, Afsharyan et al. 2020	-0.881074	_	-0.517082	0.172434	-0.160836	0.191476	1.22188
GFP	Hv-GFPw-1H.1	SCRI_RS_196910	1H	117.85	538.43	112.25 - 122.10	14.87	0.000129209	0.00685691	2.74	3, 5, 8	G/-0.05	A/0.47	0.26			M×T, ST	30.37		0.180475	0.0389586	0.356457	-0.113714	0.352837	-0.294963	0.811546
	Hv-GFPw-1H.2	SCRI_RS_150786	1H	128.33	550.27	122.10 - 128.33	14.01	0.000201552	0.00922794	2.59	5, 8	C/0.55	T/-0.02	0.18						-0.0369596	0.056539	0.382817	-0.0984025	0.708318	-0.144221	0.46394
	Hv-GFPw-2H.1	BK_12	2H	19.9	29.13	13.356 - 23.80	73.11	1.31797e-16	3.07747e-13	12.44	8	C/-3.57	A/0.15	0.02	Ppd-H1		D, M×T, ST		Maurer et al. 2016	0.0591367	0.237961	0.381646	-0.0231181	-0.0302319	0.29849	-3.56875
	Hv-GFPw-2H.2	SCRI_RS_114969	2H	134.99	735.21	133.29 - 135.34	11.66	0.000687274	0.0167165	2.16	3, 8	C/-0.04	T/0.42	0.27		W	ST		Maurer et al. 2016	0.0252435	0.0705314	0.293518	-1.09749	-0.0955861	0.347069	0.447777
	Hv-GFPw-3H	BOPA2_12_31448	3H	2.41	2.47	2.41 - 6.15	38.01	1.39728e-09	8.15662e-07	6.72	1	A/-1.10	G/0.19	0.08		W	M×T, ST			-1.13751	-0.0124503	0.348366	0.130358	0.446924	0.210088	0.263794
	Hv-GFPw-5H.1	SCRI_RS_3114	5H	32.43	57.36	30.07 - 32.43	16.5	5.60877e-05	0.00363791	3.03	6, 8	A/0.52	G/-0.04	0.22		W				-0.236459	0.455569	0.253817	-0.139911	0.492085	0.419035	0.673028
	Hv-GFPw-5H.2	SCRI_RS_135464	5H	50.44	483.1	50.44 - 51.46	11.42	0.000778491	0.0183614	2.12	2, 4	T/-0.15	G/0.26	0.43	HvCMF13, HvAS1, HvD53, HvBC12/GGD1	W	ST			-0.157922	-5.19103	0.413767	-0.161356	0.485247	0.681554	0.472533
	Hv-GFPw-5H.3	SCRI_RS_160183	5H	155.56	649.21	151.88 - 161.11	30.99	4.1307e-08	1.60753e-05	5.55	8	C/-1.14	T/0.17	0.06			D, M×T, ST		Maurer et al. 2016	0.194622	0.171396	-0.0444862	0.132297	0.552038	0.109366	-0.927051
	Hv-GFPw-6H.1	SCRI_RS_162581	6H	47.95	42.57	47.95 - 48.80	19.5	1.22093e-05	0.000983062	3.57	1, 6, 8	C/0.44	T/-0.10	0.35		W			Maurer et al. 2016	_	_	_	_	_	_	_
	Hv-GFPw-6H.2	BOPA2_12_30144	6H	56.66	384.88	56.66	18.92	1.63643e-05	0.00119408	3.46	1, 6, 8	G/0.41	A/-0.11	0.38		W				0.515982	0.0209727	-0.0893067	-0.0901762	-0.315158	0.410194	0.206698
	Hv-GFPw-6H.3	SCRI_RS_136848	6H	72.17	91.51	65.86 - 78.40	27.47	2.30718e-07	6.73408e-05	4.95	1, 6, 8	A/0.47	G/-0.16	0.39			M×T, ST			_	_	_	_	_	_	_
	Hv-GFPw-6H.4	SCRI_RS_169374	6H	86.76	542.48	85.69 - 91.65	27.76	1.99785e-07	6.66425e-05	5	2, 3, 4	C/0.40	G/-0.21	0.48			D, M×T			_	_	_	_	_	_	_
	Hv-GFPw-6H.5	SCRI_RS_232698	6H	118.41	735.21	118.41	11.31	0.000828593	0.0186035	2.1	3, 8	G/-0.04	A/0.40	0.29	HvALE2	W	ST			0.206454	-0.205177	0.233638	0.250194	-0.152275	0.0182787	0.211214
	Hv-GFPw-7H.1	SCRI_RS_206751	7H	70.4	385.86	70.40 - 77.27	20.72	6.58664e-06	0.000699082	3.78	3	C/0.20	T/-0.53	0.16			D, M×T		Maurer et al. 2016	0.396502	-0.0771727	-0.60516	0.108892	0.310466	0.245172	0.184824
	Hv-GFPw-7H.2	SCRI_RS_127791	7H	81.52	568.29	77.27 - 81.52	19.55	1.18784e-05	0.000983062	3.57	3	G/0.20	T/-0.50	0.16			D, M×T		Maurer et al. 2016	0.487068	-0.000798281	-0.534335	0.130068	0.424888	0.201102	0.0507774
PLH	Hv-PLHw-1H	SCRI_RS_130592	1H	16.43	11.46	9.92 - 18.27	21.03	5.64935e-06	0.000157038	3.89	5	G/-2.57	A/0.28	0.11		W		41.8	Alqudah et al. 2016	0.65678	1.13748	-0.714204	-0.0371237	-2.20904	1.33425	-1.11728
	Hv-PLHw-2H	BOPA1_7144_973	2H	28.68	36.44	27.69 - 28.68	11.52	0.000738114	0.00649672	2.13	1, 8	C/-1.59	A/0.25	0.15	Ppd-H1	W			Maurer et al. 2016	_	_	_	_	_	_	_
	Hv-PLHw-3H.1	BOPA1_3886_313	3H	20.4	23.09	20.40 - 25.50	22.17	3.18935e-06	9.6716e-05	4.04	4, 8	G/1.17	A/-0.71	0.37		W	ST		Pham et al. 2019	-0.800086	0.853294	-0.81387	1.00921	-0.519062	-2.48154	1.55688
	Hv-PLHw-3H.2	SCRI_RS_162838	3H	56.37	507.32	49.65 - 62.96	80.93	4.1583e-18	2.71512e-15	13.31	3, 5, 6	C/1.93	G/-1.42	0.42			M×T		Alqudah et al. 2016, Pham et al. 2019	0.449433	2.75745	-1.30793	1.1501	-0.484519	-2.51739	2.72294
	Hv-PLHw-3H.3	SCRI_RS_103215	3H	109.21	634.07	103.75 - 109.49	145.21	1.00333e-29	2.34278e-26	21.53	3	A/0.6742	G/-6.3244	0.1	denso/sdw1, HvGA20ox3		D, M×T, ST		Maurer et al. 2016, Pham et al. 2019	1.86577	0.706442	-6.18995	-0.150965	1.38366	-0.392778	0.590331
	Hv-PLHw-3H.4	SCRI_RS_224468	3H	142.14	676.33	137.61 - 142.14	29.18	9.95305e-08	4.38498e-06	5.26	3, 6	C/0.5015	A/-2.0570	0.21	HvD5, HvLUX/eps3L/eam10	W			Maurer et al. 2016	0.439191	0.499139	-1.8462	0.308479	0.91351	-2.00949	0.195458
	Hv-PLHw-4H.1	SCRI_RS_139079	4H	22.24	14.73	22.24	13.04	0.000333536	0.00370278	2.42	1, 2, 4	A/0.82	G/-0.61	0.41		W				1.58972	1.38238	-0.115386	-0.0202871	-0.860813	-0.514002	-1.00165
	Hv-PLHw-4H.2	SCRI_RS_157611	4H	103.75	626.23	101.56 - 103.75	18.19	2.36509e-05	0.000493079	3.39	1, 5, 8	C/1.22	T/-0.57	0.3		W			Maurer et al. 2016, Pham et al. 2019	0.966363	-0.521439	-2.80366	0.466439	1.94871	-0.810525	0.967632
	Hv-PLHw-4H.3	SCRI_RS_221200	4H	111.97	636.2	111.97 - 112.36	23.75	1.4515e-06	5.19977e-05	4.34	4, 5, 8	A/1.0156	T/-0.8722	0.45	HvRIM1	W	ST		Maurer et al. 2016, Pham et al. 2019	1.36817	-0.836621	-1.51089	1.74692	2.13685	-1.55189	0.217889
	Hv-PLHw-5H	BOPA1_1582_63	5H	4.17	3.92	4.17	11.62	0.000700814	0.00622205	2.16	8	A/1.69	T/-0.28	0.13			D		Maurer et al. 2016, Pham et al. 2019	1.05154	-3.24394	-0.872736	-3.76585	-0.882805	-0.360526	1.88255
	Hv-PLHw-6H.1	SCRI_RS_202723	6H	16.01	13.14	16.01	14.79	0.00013507	0.00188855	2.73	1	C/2.00	T/-0.3	0.12		W				1.9476	-1.16825	-0.0751843	0.436309	-0.810948	0.409282	-0.776823
	Hv-PLHw-6H.2	BOPA1_2702_284	6H	48.8	41.46	44.05 - 55.52	19.91	9.93469e-06	0.000241641	3.63	6	C/-2.33	G/0.3	0.12		W			Maurer et al. 2016, Pham et al. 2019	0.561237	-0.963653	-0.142518	0.892055	-0.257344	-2.45921	-0.0546558
	Hv-PLHw-7H.1	BOPA2_12_30143	7H	41.43	48.2	37.61 - 48.30	31.62	3.04403e-08	1.54518e-06	5.63	1	G/-2.2747	C/0.4882	0.19	HvCO8		D, ST		Alqudah et al. 2016, Pham et al. 2019	_	_	_	_	_	_	_
AGB	Hv-AGBw-1H	SCRI_RS_120053	1H	0.21	1.03	0.21	13.98	0.000204424	0.0280783	2.58	2, 4, 5	T/-0.12	C/0.14	0.44		W	M×T	11.29	Pham et al. 2019	0.173224	0.0738868	0.0917382	-0.122305	-0.239443	0.043617	0.152389
	Hv-AGBw-2H	SCRI_RS_205992	2H	147.45	760.98	147.45	15.82	7.93156e-05	0.0159278	2.91	3, 8	A/-0.03	T/0.63	0.24		W	M×T		Pham et al. 2019	_	_	_	_	_	_	_
	Hv-AGBw-3H.1	BOPA1_2838_663	3H	49.29	142.55	49.29 - 52.03	19.93	9.79646e-06	0.0106384	3.65	3, 5, 6	G/0.18	A/-0.14	0.42	HvFT2, HvBRI1/uzu1/HvD61	W	M×T		Pham et al. 2019	0.0732307	0.280774	0.0488043	0.129487	-0.169064	-0.265521	0.186678
	Hv-AGBw-3H.2	BOPA1_11832_415	3H	68.98	567.58	67.63 - 68.98	16.17	6.63874e-05	0.0155015	2.99	2, 4, 8	A/0.18	G/-0.11	0.37		W			Pham et al. 2019	0.0740029	0.156549	0.0114275	0.155446	-0.179541	-0.21682	0.271676
	Hv-AGBw-4H	BOPA2_12_30718	4H	97.17	616.24	97.17 - 103.97	19.98	9.58842e-06	0.0106384	3.65	3	A/0.05	C/-0.46	0.1		W	M×T		Pham et al. 2019	-0.0436721	0.0733587	-0.542048	-0.090463	-0.0127603	0.174915	0.185061
NE	Hv-NEw-3H.1	SCRI_RS_162838	3H	56.37	507.32	49.72 - 62.82	45.8	3.47709e-11	8.119e-09	7.91	3, 5, 6	C/-0.22	G/0.16	0.42	HvFT2, HvBRI1/uzu1/HvD61		ST	31.35	Alqudah et al. 2016, Pham et al. 2019 (tiller number)	-0.315648	-0.152603	0.193258	-0.220756	0.0791692	0.212835	-0.211578
	Hv-NEw-3H.2	SCRI_RS_237894	3H	147.17	686.68	147.17	21.6	4.24837e-06	0.000177142	3.97	3, 5	T/-0.07	C/0.25	0.22	HvLUX/eps3L/eam10	W				-0.00146574	-0.0196636	0.388041	-0.0805661	0.151011	-0.123243	-0.0607389
	Hv-NEw-4H	BOPA1_952_1301	4H	26.35	19.18	26.35	14.45	0.000160895	0.00391343	2.57	8	A/0.26	G/-0.05	0.15		W			Pham et al. 2019 (tiller number)	_	_	_	_	_	_	_
	Hv-NEw-5H.1	BOPA1_3417_1451	5H	0.14	1.32	0.14 - 4.17	27.1	2.76515e-07	1.53729e-05	4.85	8	A/-0.42	G/0.51	0.11	HvSUT2		D, ST		Alqudah et al. 2016, Pham et al. 2019 (tiller number)	0.0623048	0.248407	0.076067	0.200177	0.102854	0.0291803	-0.438777
	Hv-NEw-5H.2	BOPA1_6170_304	5H	95.14	561.55	94.44 - 98.89	43.38	1.08779e-10	1.95385e-08	7.52	8	C/0.47	A/-0.07	0.13	HvPRR95				Pham et al. 2019 (tiller number)	-0.0692781	-0.00470849	-0.00617825	-0.152056	-0.0242386	-0.342005	0.481896
	Hv-NEw-5H.3	BOPA2_12_21471	5H	122.43	595.22	115.79 - 128.54	51.68	2.23826e-12	2.72813e-09	8.8	8	G/0.44	A/-0.09	0.17	Vrn-H1		D, ST		Alqudah et al. 2016, Pham et al. 2019 (tiller number)	0.0564231	-0.010694	-0.12113	-0.157502	-0.0261258	-0.048589	0.432245
	Hv-NEw-7H.1	SCRI_RS_193769	7H	26.71	31.38	26.71 - 27.83	12.81	0.000377169	0.00746348	2.29	3, 5, 8	G/0.065	A/-0.16	0.29		W			Alqudah et al. 2016, Pham et al. 2019 (tiller number)	-0.00718601	-0.167662	-0.21893	0.0863682	-0.053148	0.115696	-0.155559
	Hv-NEw-7H.2	BOPA1_478_1291	7H	70.54	428.68	70.54 - 71.25	12.93	0.000353447	0.00706531	2.4	1, 8	G/0.18	A/-0.06	0.26		W			Alqudah et al. 2016, Pham et al. 2019 (tiller number)	_	_	_	_	_	_	_
	Hv-NEw-7H.3	SCRI_RS_179575	7H	129.67	642.29	129.67 - 129.67	16.47	5.67857e-05	0.00172201	2.98	2, 4, 6	C/0.099	T/-0.13	0.42			D		Pham et al. 2019 (tiller number)	-0.0972018	0.1252	-0.179886	0.0839768	-0.147563	0.115985	-0.0435921
NK	Hv-NKw-1H.1	BOPA1_ABC12199_1_1_2	1H	47.06	57.23	47.06	14.75	0.000137429	0.00782677	2.7	1	G/2.6281	A/-0.2304	0.08	Vrs3, Hva1, HvCMF10	W	M×T	60.1		2.49759	-0.615384	-0.703227	0.576025	-0.433742	-0.388935	-0.512788
	Hv-NKw-1H.2	SCRI_RS_125339	1H	80.24	493.36	80.24 - 85.98	22.61	2.56423e-06	0.000193144	4.03	2, 3, 4	A/-0.9738	G/0.9041	0.49	HvCMF5	W	M×T			-0.124827	0.37301	0.203793	1.21204	-0.735178	-1.01313	-0.968227
	Hv-NKw-1H.3	SCRI_RS_231869	1H	87.87	506.61	85.98 - 87.87	20.32	8.07025e-06	0.000571031	3.63	2, 3, 4	T/-0.9792	C/0.8106	0.46		W				-0.668753	0.539988	0.71019	0.930101	-0.944489	-0.771934	-1.26791
	Hv-NKw-2H.1	BK_12	2H	19.9	29.13	19.9	11.32	0.000823735	0.026888	2.11	8	C/-5.11	A/0.08	0.02	Ppd-H1	W				-0.257972	-0.396985	-0.277653	0.466958	0.394718	0.688663	-5.11407
	Hv-NKw-2H.2	SCRI_RS_165473	2H	76.66	653.93	70.82 - 82.79	570.37	4.04852e-86	9.4533e-83	51.86	8	A/10.5635	G/-1.0562	0.09	Vrs1		D, M×T, ST			-0.96048	-0.448052	-1.43914	-2.9661	-1.09452	-0.766833	10.4186
	Hv-NKw-3H	BOPA2_12_30799	3H	51.06	202.34	50.50 - 51.20	11.55	0.000727355	0.0257329	2.09	2, 4	A/1.14	C/-0.41	0.26		W	M×T			0.25571	0.828264	-0.658497	1.238	0.0592798	-0.794065	-0.637367
	Hv-NKw-4H	BOPA1_952_1301	4H	26.35	19.18	26.35 - 26.35	14.62	0.000146951	0.00816979	2.68	8	A/-1.8293	G/0.3082	0.15	INT-C		D			-0.20901	0.316223	0.00727659	0.182737	3.60756	-0.239268	-1.79305
TKW	Hv-TKWw-2H.1	SCRI_RS_233272	2H	18.91	27.38	13.35 - 23.80	12.64	0.000412221	0.0110636	2.34	8	T/3.7600	G/-0.07916	0.02	Ppd-H1		D, ST	56.33	Maurer et al. 2016	-0.697539	0.0907879	0.550745	-0.813724	0.311027	0.0915405	3.55764
	Hv-TKWw-2H.2	SCRI_RS_165473	2H	76.66	653.93	70.82 - 82.79	544.24	2.38839e-83	5.57689e-80	50.66	8	A/-8.0672	G/0.8089	0.09	Vrs1		D, ST		Maurer et al. 2016	0.52686	1.863	0.503837	0.0485378	1.82955	0.680018	-7.90663
	Hv-TKWw-5H.1	SCRI_RS_135464	5H	50.44	483.1	50.44	15.24	0.000106959	0.00361955	2.81	2, 4	T/-0.6955	G/0.5174	0.43		W				0.0883859	-0.213853	0.268467	-0.929504	2.03863	1.4674	-0.186754
	Hv-TKWw-5H.2	SCRI_RS_202396	5H	125.76	597.49	118.89 - 131.74	28.24	1.5792e-07	1.36572e-05	5	1, 3, 8	C/0.6904	T/-0.9440	0.42	Vrn-H1		ST		Maurer et al. 2016	-0.163494	0.115272	-0.731383	0.487074	0.786017	1.79323	-1.4119
	Hv-TKWw-6H.1	BOPA1_7848_441	6H	35.62	26.47	35.62	17.06	4.21349e-05	0.00189202	3.09	1, 3, 6	C/-0.54	G/0.75	0.42		W				0.593121	1.23885	0.255361	-0.449204	-1.93712	1.17903	0.253495
	Hv-TKWw-6H.2	SCRI_RS_165945	6H	76.57	533.18	72.17 - 82.37	17.44	3.46358e-05	0.0016505	3.16	1, 6	G/1.0368	T/-0.3953	0.28		W			Maurer et al. 2016	0.615118	1.27441	-0.120347	-0.436741	-1.73473	1.59243	0.510815
aMost significant marker associated with the QTL.
bThe chromosome that the QTL was located on.
cGenetic position of the peak marker according to Comadran et al.
dPhysical position of the peak marker according to barley pseudomolecules genome assembly (Beier et al., 2017; Mascher et al., 2017).
eThe range of QTL interval according to Comadran et al.
fCross-validated proportion of explained genotypic variance by QTL.
gThe parent(s) carrying the allele with minor frequency: Ack. Bavaria (1), Ack. Danubia (2), Barke (3), Criewener/Pflugs Intensiv (4) , Heils Franken (5), Heines Hanna (6), Ragusa (8).
hEffect of SNP marker with lower frequency.
iEffect of SNP marker with higher frequency.
jMinor allele frequency
kCandidate gene corresponding to the QTL according to the literature.
lRegions co-localizing with QTLs detected under late-terminal drought (D) treatment, QTL × Treatment interactions (M×T) and drought stress tolerance (ST).
mCross-validated explained genotypic variance of all QTL for each trait.
nEffect of allele for each parent (trait-unit) in reference to trait mean of the population: Ack. Bavaria (1), Ack. Danubia (2), Barke (3), Criewener/Pflugs Intensiv (4) , Heils Franken (5), Heines Hanna (6), Ragusa (8).

## Sheet: Table S6
Table S6 Significant QTL for seven traits under late-terminal drought treatment in spring barley MAGIC population
Trait	QTL	aPeak marker	bChr	ccM	dmbp	eFlanking region (cM)	F Value	P Value	FDR	fVar (%)	gParent (0)	hSNP0/effect	iSNP1/effect	jMAF	kGene	Drought treatment specific	lCo-localizing regions	mTotal Var (%)	Previous reports (which used same map) in drought	Previous reports (which used same map)	nParent_1	nParent_2	nParent_3	nParent_4	nParent_5	nParent_6	nParent_8
DHE	Hv-DHEd-1H	BOPA1_1016_376	1H	71.03	480.45	71.03	15.91	7.57105e-05	0.00157978	2.85	2	G/1.83	A/-0.15	0.08	Hvheading		W	52.18		Afsharyan et al. 2020	0.326614	1.86495	0.173182	-0.368164	-0.133172	-0.447522	-0.247637
	Hv-DHEd-2H	BOPA1_5573_1170	2H	68.56	627.66	67.92 - 68.56	15.16	0.000111207	0.00204638	3.11	5	A/-1.27	G/0.20	0.14	HvCO4		W				0.0448218	1.05456	-0.252518	0.663137	-1.27145	0.118962	1.09634
	Hv-DHEd-3H.1	BOPA1_4593_2007	3H	36.4	32.62	35.13 - 38.03	21.26	5.03455e-06	0.00018977	3.76	3, 6	A/0.38	G/-0.96	0.28	Vrs4, AS2		W				0.793136	-0.374792	-1.85787	0.751686	0.0475385	-0.451502	_
	Hv-DHEd-3H.2	SCRI_RS_9350	3H	62.54	534.55	55.81 - 62.54	16.77	4.8695e-05	0.0011495	3.18	3, 6	G/0.40	T/-0.71	0.36		D				Maurer et al. 2016	_	_	_	_	_	_	_
	Hv-DHEd-3H.3	BOPA2_12_10583	3H	76.35	589.72	76.35 - 77.12	17.21	3.90368e-05	0.000991619	3.14	6	G/-0.98	A/0.30	0.23			W				0.91442	0.757525	-0.340008	0.268868	0.106624	-0.934667	0.628421
	Hv-DHEd-3H.4	BOPA1_3965_353	3H	109.49	634.85	109.49	11	0.00097406	0.0114391	1.94	1, 5	A/-0.73	G/0.26	0.26	denso/sdw1, HvGA20ox3		W			Maurer et al. 2016, Afsharyan et al. 2020	-1.13527	0.326489	1.33845	-0.0972937	-0.392255	-0.688317	0.924812
	Hv-DHEd-4H.1	SCRI_RS_32890	4H	0.64	1.34	0.50 - 1.13	26.8	3.1993e-07	1.55766e-05	4.53	3, 5	C/-0.39	T/1.15	0.25			W			Maurer et al. 2016	_	_	_	_	_	_	_
	Hv-DHEd-4H.2	SCRI_RS_132067	4H	59.77	53.51	54.32 - 65.77	23.23	1.87937e-06	8.1335e-05	4.37	5, 6	T/-0.81	C/0.48	0.37	HvD4		W				_	_	_	_	_	_	_
	Hv-DHEd-4H.3	BOPA2_12_31148	4H	81.57	586.68	81.57 - 81.57	13.28	0.000295058	0.00420457	2.58	2, 3, 4	A/-0.42	G/0.54	0.44	HvSUT1		W			Maurer et al. 2016	-0.265356	1.80883	0.0284727	0.666492	-0.907467	-0.823272	0.221498
	Hv-DHEd-4H.4	SCRI_RS_11114	4H	97.17	616.25	97.17 - 103.97	25.06	7.57163e-07	3.33866e-05	4.46	1, 5	A/-1.08	C/0.39	0.26		D				Maurer et al. 2016	-1.07718	-0.0695287	0.228449	0.737365	-1.02747	-0.02963	0.584991
	Hv-DHEd-5H.1	SCRI_RS_156276	5H	44.24	338.19	41.74 - 48.38	26.19	4.32341e-07	2.02076e-05	4.18	3	T/-0.26	C/1.70	0.13	HvCO3, HvCPD, HvTFL1		W				-0.22854	0.847906	1.57382	-0.139179	-0.904282	-0.218711	-0.199285
	Hv-DHEd-5H.2	SCRI_RS_133602	5H	125.49	597.83	118.89 - 129.93	45.94	3.25694e-11	4.22859e-09	7.83	8	G/1.82	A/-0.41	0.18	Vrn-H1		W			Maurer et al. 2016, Afsharyan et al. 2020	-1.25863	-0.68634	-0.116399	-0.699949	-0.0803588	0.614492	1.83406
	Hv-DHEd-7H.1	BOPA1_12701_485	7H	32.79	39.07	26.71 - 38.81	100.2	1.00705e-21	2.35349e-18	15.86	1	A/-2.75	G/0.54	0.16	Vrn-H3		W			Maurer et al. 2016, Afsharyan et al. 2020	-2.75681	0.265912	-1.10881	0.736017	0.0997757	0.597235	3.59749
	Hv-DHEd-7H.2	BOPA1_ConsensusGBS03	7H	42.49	49.45	37.61 - 48.30	66.25	2.83545e-15	1.10441e-12	10.42	8	A/3.15	T/-0.33	0.1		D				Maurer et al. 2016	-2.03182	0.102146	-0.961174	0.558435	-0.543355	0.521198	3.1416
GFP	Hv-GFPd-1H	SCRI_RS_169881	1H	122.1	544.04	116.64 - 128.33	23.21	1.89924e-06	0.000554814	4.26	3, 8	C/-0.01	T/0.06	0.15			ST	24.35			0.00718883	0.0384055	0.0538479	-0.0170255	0.0197386	-0.0396873	0.0558583
	Hv-GFPd-2H	BK_12	2H	19.9	29.13	18.91 - 26.77	72.19	1.97546e-16	4.61664e-13	12.67	8	C/-0.35	A/0.01	0.02	Ppd-H1		M×T			Maurer et al. 2016	0.00239465	0.010908	0.0316644	-0.024064	0.000293956	0.0328798	-0.346947
	Hv-GFPd-5H	SCRI_RS_160183	5H	155.56	649.21	151.88 - 159.93	25.72	5.45856e-07	0.000255133	4.71	8	C/-0.11	T/0.01	0.06			W, M×T, ST			Maurer et al. 2016	0.00874222	0.00550032	-0.0117374	0.00523706	0.0257313	0.0175003	-0.0895034
	Hv-GFPd-6H.1	SCRI_RS_165945	6H	76.57	533.18	76.57 - 78.12	14.43	0.000162641	0.0126323	2.67	1, 6	G/0.03	T/-0.01	0.28			ST				0.0185635	-0.041144	-0.0169165	-0.0163097	-0.0247176	0.0501808	-0.00276779
	Hv-GFPd-6H.2	SCRI_RS_169374	6H	86.76	542.48	85.69 - 86.97	18.72	1.81252e-05	0.00352989	3.45	2, 3, 4	C/0.03	G/-0.02	0.48			W, M×T				_	_	_	_	_	_	_
	Hv-GFPd-7H.1	SCRI_RS_153202	7H	13.6	15.93	13.6	23.73	1.46245e-06	0.000488251	4.35	8	C/-0.12	T/0.01	0.05		D	M×T				_	_	_	_	_	_	_
	Hv-GFPd-7H.2	SCRI_RS_206751	7H	70.4	385.86	70.40 - 77.27	26.85	3.13473e-07	0.000183147	4.91	3	C/0.01	T/-0.07	0.16			W, M×T			Maurer et al. 2016	_	_	_	_	_	_	_
	Hv-GFPd-7H.3	SCRI_RS_127791	7H	81.52	568.29	77.27 - 85.98	24.25	1.1337e-06	0.000441577	4.44	3	G/0.01	T/-0.06	0.16			W, M×T			Maurer et al. 2016	0.0353608	-0.015258	-0.0652579	0.00174197	0.0258079	0.0403195	0.00646255
PLH	Hv-PLHd-3H.1	SCRI_RS_115423	3H	36.26	32.49	36.26 - 43.13	31.17	3.77815e-08	4.41477e-06	5.55	1, 3, 6	T/0.61	C/-0.92	0.4		D	ST	41.04	Pham et al. 2019	Maurer et al. 2016, Pham et al. 2019	-0.44273	0.850602	-1.0818	0.424598	0.0368913	-1.14232	1.51799
	Hv-PLHd-3H.2	SCRI_RS_9350	3H	62.54	534.55	55.81 - 68.98	39.76	6.04892e-10	2.13426e-07	6.99	3, 6	G/0.63	T/-0.13	0.36	HvHXK6, HvMAX4/CHvCD8/HvD10, HvGA2ox1		ST		Pham et al. 2019	Alqudah et al. 2016, Maurer et al. 2016, Pham et al. 2019	_	_	_	_	_	_	_
	Hv-PLHd-3H.3	SCRI_RS_103215	3H	109.21	634.07	103.12 - 109.49	125.29	2.9466e-26	6.88621e-23	19.14	3	A/0.46	G/-4.20	0.1	denso/sdw1, HvGA20ox3		W, M×T, ST		Pham et al. 2019	Maurer et al. 2016, Pham et al. 2019	0.625344	0.511821	-4.2035	-0.314431	1.47061	0.0238358	0.324712
	Hv-PLHd-4H.1	BOPA1_1180_70	4H	45.68	36.72	45.68 - 50.57	12.77	0.000384676	0.00524437	2.36	8	A/-1.33	G/0.17	0.12		D			Pham et al. 2019	Pham et al. 2019	_	_	_	_	_	_	_
	Hv-PLHd-4H.2	BOPA2_12_10500	4H	56.23	520.4	50.57 - 58.36	13.82	0.000221976	0.00360249	2.56	8	T/-1.7	A/0.15	0.08		D			Pham et al. 2019	Alqudah et al. 2016, Pham et al. 2019	_	_	_	_	_	_	_
	Hv-PLHd-5H	BOPA1_1582_63	5H	4.17	3.92	0.14 - 8.61	34.24	8.51939e-09	1.70711e-06	6.06	8	A/2.03	T/-0.31	0.13			W		Pham et al. 2019	Maurer et al. 2016, Pham et al. 2019	-0.502247	-1.27637	0.0451882	-2.13438	-0.625979	-0.189866	1.92138
	Hv-PLHd-7H.1	BOPA1_1660_347	7H	12.75	15.11	12.75	11.14	0.000906297	0.00954061	2.05	3	C/0.19	A/-1.08	0.16		D			Pham et al. 2019	Pham et al. 2019	_	_	_	_	_	_	_
	Hv-PLHd-7H.2	SCRI_RS_223021	7H	21.88	102.77	21.89 - 26.71	18.82	1.72092e-05	0.000528571	3.45	1, 3	A/0.37	G/-0.92	0.3		D			Pham et al. 2019	Pham et al. 2019	-1.03976	1.40662	-1.04814	0.410795	-0.263503	0.345442	1.16739
	Hv-PLHd-7H.3	SCRI_RS_138457	7H	29.96	34.33	24.50 - 34.35	34.22	8.6254e-09	1.70711e-06	6.04	1, 3, 5	A/0.61	G/-1.01	0.39	HvMAX2, Vrn-H3	D	ST		Pham et al. 2019	Maurer et al. 2016, Pham et al. 2019	-1.43482	1.34006	-0.896085	0.654562	-0.476445	-0.0592402	1.84618
	Hv-PLHd-7H.4	BOPA2_12_30143	7H	41.43	48.2	38.81 - 47.88	33.66	1.13131e-08	1.76258e-06	5.95	1	G/-1.64	C/0.36	0.19	HvCO8		W, ST		Pham et al. 2019	Alqudah et al. 2016, Maurer et al. 2016, Pham et al. 2019	_	_	_	_	_	_	_
	Hv-PLHd-7H.6	SCRI_RS_134872	7H	49.72	61.26	43.84 - 49.86	33.86	1.02266e-08	1.70711e-06	5.98	1, 3, 5	A/0.65	G/-0.94	0.42		D			Pham et al. 2019	Pham et al. 2019	-1.04483	0.23459	-0.791078	0.84753	-1.05212	0.387221	0.954118
	Hv-PLHd-7H.7	SCRI_RS_150049	7H	97.1	599.4	97.1	12.46	0.000451551	0.0057794	2.29	1, 2	T/-0.64	C/0.36	0.37	HvCMF7	D			Pham et al. 2019	Pham et al. 2019	-0.679069	-0.577882	-0.096353	0.585867	-0.212366	0.98352	-0.0736472
AGB	Hv-AGBd-4H.1	SCRI_RS_209362	4H	35.91	25.73	35.91 - 40.01	15.98	7.29238e-05	0.0491235	2.95	8	A/-0.11	G/0.02	0.16	HvPhyA	D		8.71			0.0288278	0.0415064	0.0050215	0.00107706	0.0835713	0.0023731	-0.133719
	Hv-AGBd-4H.2	BOPA1_10255_529	4H	43.34	32.41	40.01 - 45.68	15.86	7.78151e-05	0.0491235	2.93	8	A/-0.11	G/0.02	0.14	HvDRM1	D			Pham et al. 2019	Pham et al. 2019	0.0261895	0.0370733	0.0140486	-0.00488037	0.0571031	0.00470596	-0.122107
	Hv-AGBd-4H.3	BOPA1_7069_1149	4H	56.59	52.77	50.99 - 58.07	14.45	0.000160327	0.0491235	2.68	5, 8	G/-0.11	A/0.02	0.13		D				Pham et al. 2019	0.0146156	-0.0707344	-0.00731949	0.0257837	0.0422568	0.00661626	-0.140236
	Hv-AGBd-5H	SCRI_RS_125930	5H	48.38	486.17	48.38 - 51.46	13.96	0.000207233	0.0491235	2.59	3, 8	T/-0.02	C/0.08	0.21	HvCMF13, HvAS1, HvD53, HvBC12/GGD1	D			Wehner et al. 2015, Pham et al. 2019	Pham et al. 2019	_	_	_	_	_	_	_
	Hv-AGBd-7H	BOPA1_12701_485	7H	32.79	39.07	28.98 - 38.81	17.46	3.42512e-05	0.0491235	3.22	1	A/-0.11	G/0.02	0.16	Vrn-H3	D			Pham et al. 2019	Pham et al. 2019	-0.10167	0.0381282	-0.0417143	0.0356549	0.0328772	0.00551835	0.04804
NE	Hv-NEd-2H	SCRI_RS_13565	2H	80.95	655.11	80.95 - 86.76	15.49	9.39847e-05	0.00360069	2.82	1	C/0.24	A-0.02	0.08	Vrs1	D		29.94	Pham et al. 2019	Alqudah et al. 2016, Pham et al. 2019 (tiller number)	0.242125	-0.164766	0.0159191	-0.0721183	-0.119719	0.0189262	-0.185203
	Hv-NEd-3H.1	SCRI_RS_906	3H	51.35	353.18	45.82 - 57.86	42.51	1.63911e-10	1.91529e-07	7.32	3, 6	T/-0.10	C/0.15	0.39	HvFT2, HvBRI1/uzu1/HvD61		ST		Pham et al. 2019	Alqudah et al. 2016, Pham et al. 2019 (tiller number)	-0.2166	-0.107499	0.130826	-0.104446	0.00820624	0.128167	-0.0648714
	Hv-NEd-3H.2	SCRI_RS_236528	3H	104.78	623.76	97.80 - 104.78	15.3	0.000103786	0.00378982	2.82	6, 8	A/0.11	C/-0.05	0.32	denso/sdw1, HvGA20ox3	D			Pham et al. 2019	Alqudah et al. 2016, Pham et al. 2019 (tiller number)	_	_	_	_	_	_	_
	Hv-NEd-5H.1	BOPA1_3417_1451	5H	0.14	1.32	0.14 - 4.17	46.44	2.57392e-11	6.01524e-08	7.95	8	A/-0.36	G/0.04	0.11	HvSUT2		W, ST		Pham et al. 2019	Alqudah et al. 2016, Pham et al. 2019 (tiller number)	0.0182196	0.329529	0.0576481	0.0699245	0.0393591	0.0582787	-0.353517
	Hv-NEd-5H.2	SCRI_RS_205508	5H	30.83	19.89	30.83	11.17	0.000889236	0.0153943	2.02	1, 6	T/-0.07	C/0.06	0.45		D			Pham et al. 2019	Alqudah et al. 2016 (tiller number)	-0.0559397	0.372261	0.144433	0.0138168	0.0442957	-0.136563	-0.0175089
	Hv-NEd-5H.3	SCRI_RS_160471	5H	40.76	31.84	40.76	13.26	0.000297107	0.00738659	2.4	1, 6	T/-0.1	G/0.05	0.3		D					-0.0857545	-0.13965	0.154398	0.0161764	0.0366561	-0.16375	0.0619441
	Hv-NEd-5H.4	SCRI_RS_161414	5H	51.46	479.13	48.38 - 51.46	12.74	0.000390901	0.00913536	2.28	3, 8	C/-0.04	T/0.13	0.22		D			Pham et al. 2019	Alqudah et al. 2016 (tiller number)	-0.0735818	-0.13965	0.189395	0.0229754	-0.0752638	-0.18797	0.049808
	Hv-NEd-5H.5	BOPA2_12_30619	5H	98.89	570.95	95.14- 98.89	16	7.23709e-05	0.00302019	2.79	8	A/0.17	G/-0.03	0.17					Pham et al. 2019	Pham et al. 2019	_	_	_	_	_	_	_
	Hv-NEd-5H.6	SCRI_RS_202774	5H	121.25	592.34	114.77 - 128.19	36.21	3.31057e-09	9.91396e-07	6.2	8	A/0.24	G/-0.05	0.18	Vrn-H1		W, ST		Pham et al. 2019	Alqudah et al. 2016, Pham et al. 2019 (tiller number)	0.00752743	-0.020913	-0.0402345	-0.0389983	-0.111809	-0.103943	0.23017
	Hv-NEd-7H.1	BOPA1_1555_631	7H	1.63	4.28	0.21 - 6.76	18.16	2.40728e-05	0.0012786	3.26	3, 5, 6	A/0.06	G/-0.1	0.38		D			Pham et al. 2019	Pham et al. 2019	-0.011077	-0.283421	-0.182012	0.0991635	-0.0154474	-0.0879061	0.0498587
	Hv-NEd-7H.2	SCRI_RS_206322	7H	129.67	642.66	129.67	11.02	0.000961717	0.015973	1.98	2, 4, 6	C/0.05	A/-0.07	0.43			W			Pham et al. 2019	-0.0797833	-0.0397567	-0.0439794	0.0792512	-0.0433795	0.0394941	-0.0607627
NK	Hv-NKd-1H	BOPA2_12_10420	1H	0.11	0.07	0.11	14.75	0.000137465	0.00783553	2.71	2, 4, 6	A/0.20	C/-0.24	0.46		D		43.26			-0.0720641	0.0645373	-0.403034	0.248736	-0.136526	0.097492	-0.202426
	Hv-NKd-2H	SCRI_RS_165473	2H	76.66	653.93	70.82 - 82.79	235.29	3.15794e-44	7.38012e-41	35.73	8	A/2.53	G/-0.25	0.09	Vrs1		W, M×T, ST				-0.200833	-0.159687	-0.501506	-0.430551	-0.076722	-0.205151	2.49704
	Hv-NKd-4H.1	BOPA1_952_1301	4H	26.35	19.18	26.35 - 26.35	24.47	1.01339e-06	8.77141e-05	4.44	8	A/-0.67	G/0.12	0.15			W				0.0513337	0.00380155	-0.0466507	0.241863	0.842326	0.00995643	-0.641219
	Hv-NKd-4H.2	BOPA2_12_30865	4H	34.35	23.6	34.35 - 35.91	14.4	0.000164582	0.00915781	2.65	8	C/-0.53	G/0.09	0.14		D					-0.0626158	-0.00645132	0.0907883	0.201704	0.833852	-0.0232019	-0.511441
	Hv-NKd-5H	BOPA1_3417_1451	5H	0.14	1.32	0.14	14.78	0.000135413	0.00783553	3.91	8	A/0.64	G/-0.07	0.11	HvSUT2	D	ST				0.181914	-0.157088	-0.113997	-0.69553	0.185289	-0.162575	0.65102
	Hv-NKd-7H	SCRI_RS_200387	7H	46.39	55.18	42.49 - 46.39	11.82	0.000631616	0.0278507	2.19	8	C/-0.6	T/0.07	0.1		D					0.0231009	0.0372191	0.183659	0.0762056	-0.0240704	0.0109232	-0.597949
TKW	Hv-TKWd-2H.1	BK_12	2H	19.9	29.13	13.35 - 23.80	27.04	2.84835e-07	1.70682e-05	4.87	8	C/6.23	A/-0.12	0.02	Ppd-H1		W, ST	52.88		Maurer et al. 2016	-0.108604	-0.0537465	0.423677	-0.787265	0.268935	-0.144715	6.23436
	Hv-TKWd-2H.2	SCRI_RS_165473	2H	76.66	653.93	70.82 - 82.79	327.56	2.2036e-57	5.14981e-54	38.25	8	A/-7.30	G/0.72	0.09	Vrs1		W, ST			Maurer et al. 2016	-0.0996043	1.5886	0.505189	1.60521	1.81793	0.574022	-7.20294
	Hv-TKWd-4H.1	SCRI_RS_206025	4H	54.32	478.79	50.57 - 57.51	26.8	3.20683e-07	1.87359e-05	4.79	3, 6, 8	T/-0.85	G/0.79	0.49	HvCO16, HvGELP112/HvWDL1	D					-0.150182	-0.693017	1.92595	-1.17462	-1.22478	0.407341	0.917675
	Hv-TKWd-4H.2	SCRI_RS_143825	4H	66.01	572.8	66.01	12.11	0.000541832	0.00924278	2.28	3, 5, 8	T/-0.28	A/1.15	0.19	HvD14/HvHTD2	D				Maurer et al. 2016	-0.359601	-1.17582	2.27647	-0.961034	-0.57171	0.428245	0.533568
	Hv-TKWd-5H	SCRI_RS_161534	5H	130.76	608.85	125.49 - 135.76	38.04	1.3751e-09	1.39723e-07	6.63	3, 8	A/0.78	G/-1.18	0.4	Vrn-H1, HD6-5H		ST			Maurer et al. 2016	0.525111	-0.830598	-1.14607	0.563911	1.02765	1.70632	-1.12634
	Hv-TKWd-6H.1	SCRI_RS_238639	6H	48.8	43.64	47.95 - 53.75	22.59	2.5805e-06	0.000125638	4.11	1, 6	C/1.33	T/-0.43	0.24	HvCMF3	D	ST			Maurer et al. 2016	1.07846	0.520442	0.0718394	-0.380539	-1.84091	1.40532	-0.179225
	Hv-TKWd-6H.2	SCRI_RS_181159	6H	118.98	576.77	115.94 - 119.33	30.56	5.08788e-08	3.39725e-06	5.43	5, 8	C/1.50	T/-0.51	0.25	HvALE2	D					-0.608153	-0.967644	0.00180702	-0.355328	1.50038	-1.21579	1.80423
	Hv-TKWd-7H	BOPA2_12_31450	7H	11.83	14.19	11.83	11.03	0.000956508	0.014238	2.01	1, 5, 6	A/0.69	C/-0.41	0.37		D					0.678279	-0.336142	0.216595	-0.265738	0.166357	0.337416	-1.20103
aMost significant marker associated with the QTL.
bThe chromosome that the QTL was located on.
cGenetic position of the peak marker according to Comadran et al.
dPhysical position of the peak marker according to barley pseudomolecules genome assembly (Beier et al., 2017; Mascher et al., 2017).
eThe range of QTL interval according to Comadran et al.
fCross-validated proportion of explained genotypic variance by QTL.
gThe parent(s) carrying the allele with minor frequency: Ack. Bavaria (1), Ack. Danubia (2), Barke (3), Criewener/Pflugs Intensiv (4) , Heils Franken (5), Heines Hanna (6), Ragusa (8).
hEffect of SNP marker with lower frequency.
iEffect of SNP marker with higher frequency.
jMinor allele frequency
kCandidate gene corresponding to the QTL according to the literature.
lRegions co-localizing with QTLs detected under We-watered (W) treatment, QTL × Treatment interactions (M×T) and drought stress tolerance (ST).
mCross-validated explained genotypic variance of all QTL for each trait.
nEffect of allele for each parent (trait-unit) in reference to trait mean of the population: Ack. Bavaria (1), Ack. Danubia (2), Barke (3), Criewener/Pflugs Intensiv (4) , Heils Franken (5), Heines Hanna (6), Ragusa (8).

## Sheet: Table S7
Trait	QTL	aPeak marker	bChr	ccM	dbp	eFlanking region (cM)	F Value	P Value	FDR	fVar (%)	gParent (0)	hWW×SNP0	hWW×SNP1	hTD×SNP0	hTD×SNP1	iGene	jCo-localizing regions	kParent_1	kParent_2	kParent_3	kParent_4	kParent_5	kParent_6	kParent_8	WW×Parent_1	WW×Parent_2	WW×Parent_3	WW×Parent_4	WW×Parent_5	WW×Parent_6	WW×Parent_8	TD×Parent_1	TD×Parent_2	TD×Parent_3	TD×Parent_4	TD×Parent_5	TD×Parent_6	TD×Parent_8
GFP	Hv-GFP-QTL×T-1H	SCRI_RS_165588	1H	118.98	539.7	112.25 - 125.08	13.5	0.000262871	0.0136517	2.62	8	0.835	0.018	0.057	-0.005		W, D, ST	_	_	_	_	_	_	_	_	_	_	_	_	_	_	_	_	_	_	_	_	_
	Hv-GFP-QTL×T-2H	BK_12	2H	19.9	29.13	13.35 - 26.77	61.14	2.88588e-14	6.74429e-11	11.52	8	-3.569	0.148	-0.347	0.006	Ppd-H1	W, D, ST	0.0307657	0.124635	0.206386	-0.0235911	-0.014936	0.165549	-1.95785	0.0591367	0.237986	0.381717	-0.0231181	-0.0301985	0.29849	-3.56875	0.00239465	0.0112838	0.0310544	-0.024064	0.000326537	0.0326067	-0.346947
	Hv-GFP-QTL×T-3H	BOPA2_12_31448	3H	2.41	2.47	0 - 8.78	34.97	6.01764e-09	3.51581e-06	6.69	1	-1.103	0.19	-0.073	0.007		W, ST	-0.607144	-0.012561	0.183512	0.064885	0.247883	0.109667	0.133834	-1.13751	-0.0121813	0.348515	0.130603	0.446924	0.210088	0.263794	-0.0767747	-0.0129408	0.0185091	-0.000832921	0.0488421	0.00924534	0.00387504
	Hv-GFP-QTL×T-4H	SCRI_RS_135637	4H	50.99	350.05	44.99 - 57.51	17.93	2.70465e-05	0.00225741	3.47	3, 8	0.209	-0.437	0.008	-0.031			0.269326	0.0399689	-0.277332	0.0847075	0.146331	0.0772811	-0.155672	0.516761	0.0569319	-0.525772	0.175172	0.276731	0.147083	-0.283093	0.0218911	0.0230059	-0.0288913	-0.00575736	0.0159319	0.0074793	-0.0282503
	Hv-GFP-QTL×T-5H	SCRI_RS_160183	5H	155.56	649.21	149.06 - 162.5	27.22	2.61558e-07	0.000101877	5.23	8	-1.14	0.169	-0.106	0.008		W, D, ST	0.10079	0.0885659	-0.0281118	0.068778	0.289166	0.0638154	-0.508277	0.194622	0.171396	-0.0444862	0.132297	0.5523	0.109831	-0.927051	0.00695922	0.00573618	-0.0117374	0.00525934	0.0260315	0.0178	-0.0895034
	Hv-GFP-QTL×T-6H.1	SCRI_RS_136848	6H	72.17	91.51	65.86 - 78.40	25.85	5.11565e-07	0.00017079	4.98	1, 6, 8	0.469	-0.155	0.023	-0.014		W, D, ST	_	_	_	_	_	_	_	_	_	_	_	_	_	_	_	_	_	_	_	_	_
	Hv-GFP-QTL×T-6H.2	SCRI_RS_169374	6H	86.76	542.48	82.37 - 93.63	25.01	7.77227e-07	0.000227047	4.81	2, 3, 4	0.4	-0.211	0.025	-0.023		W, D	_	_	_	_	_	_	_	_	_	_	_	_	_	_	_	_	_	_	_	_	_
	Hv-GFP-QTL×T-7H.1	SCRI_RS_153202	7H	13.6	15.93	6.76 - 15.93	17.47	3.40905e-05	0.00256999	3.38	8	-1.047	0.146	-0.115	0.006		D	_	_	_	_	_	_	_	_	_	_	_	_	_	_	_	_	_	_	_	_	_
	Hv-GFP-QTL×T-7H.2	SCRI_RS_206751	7H	70.4	385.86	70.40 - 77.27	17.67	3.08604e-05	0.00248692	3.42	3	0.2	-0.527	0.013	-0.065		W, D	0.211699	-0.0462405	-0.340272	0.0555143	0.158504	0.139325	0.100858	0.396222	-0.0771727	-0.605093	0.108985	0.310466	0.245631	0.185059	0.027175	-0.0153082	-0.0754516	0.00204384	0.00654128	0.0330185	0.0166572
	Hv-GFP-QTL×T-7H.3	SCRI_RS_127791	7H	81.52	568.29	77.27 - 85.98	16.78	4.8496e-05	0.0034344	3.25	3	0.198	-0.502	0.012	-0.061		W, D	0.260783	-0.00802665	-0.299776	0.0660127	0.225348	0.121189	0.0287718	0.486659	-0.000798281	-0.534294	0.130211	0.424888	0.201759	0.051029	0.0349067	-0.015255	-0.0652579	0.00181409	0.0258079	0.0406198	0.00651464
PLH	Hv-PLH-QTL×T-1H	BOPA2_12_11011	1H	6.02	5.78	0.21 - 6.02	12.97	0.000345977	0.0218527	3.54	5	-2.645	0.297	-0.831	0.094			0.271347	0.956105	-0.00838343	0.121195	-1.53649	0.697717	-0.999377	0.384581	1.26884	-0.148139	0.0269981	-2.46721	1.1783	-0.705098	0.158112	0.643369	0.131372	0.215392	-0.605778	0.217137	-1.29366
	Hv-PLH-QTL×T-3H.1	SCRI_RS_173916	3H	51.2	208.36	44.26 - 57.86	27.88	1.89158e-07	0.000180538	6.75	2, 4, 8	2.167	-1.118	0.888	-0.455	HvFT2, HvBRI1/uzu1/HvD61		0.374339	1.83258	-0.81025	0.881876	-0.119402	-1.86681	2.47859	0.639422	2.63218	-1.10237	1.32968	-0.387691	-2.49709	3.13923	0.109256	1.03299	-0.518132	0.434074	0.148886	-1.23653	1.81795
	Hv-PLH-QTL×T-3H.2	BOPA1_6573_369	3H	56.37	507.02	49.72 - 62.96	21.55	4.3592e-06	0.00113194	5.22	2, 4, 8	2.272	-1.199	1.158	-0.609		W	0.136259	2.0587	-1.01187	0.826396	-0.186722	-1.90936	1.96663	0.449433	2.76199	-1.37016	1.16011	-0.484519	-2.47168	2.69136	-0.176915	1.3554	-0.65358	0.492684	0.111075	-1.34704	1.24191
	Hv-PLH-QTL×T-3H.3	SCRI_RS_103215	3H	109.21	634.07	104.32 - 109.49	16.44	5.78834e-05	0.00644159	4.02	3	0.678	-6.324	0.457	-4.197	denso/sdw1, HvGA20ox3	W, D, ST	1.24556	0.608792	-5.19672	-0.233495	1.43176	-0.186397	0.475635	1.86577	0.704732	-6.18995	-0.162766	1.39143	-0.392778	0.626558	0.625344	0.512853	-4.2035	-0.304224	1.47209	0.0199836	0.324712
AGB	Hv-AGB-QTL×T-1H	SCRI_RS_120053	1H	0.21	1.03	0 - 6.02	15.43	9.69886e-05	0.0174356	2.84	2, 4, 5	-0.12	0.142	0.003	-0.005		W	0.0904146	0.0489362	0.0693139	-0.0682226	-0.125836	0.0258414	0.0511968	0.173293	0.0740335	0.0917382	-0.122176	-0.239393	0.0436814	0.152559	0.00753591	0.0238389	0.0468895	-0.0142692	-0.0122791	0.0080014	-0.0501651
	Hv-AGB-QTL×T-2H	SCRI_RS_205992	2H	147.45	760.98	140.79 - 149.15	12.45	0.000453874	0.0397972	2.29	3, 8	-0.033	0.632	-0.005	0.076		W	_	_	_	_	_	_	_	_	_	_	_	_	_	_	_	_	_	_	_	_	_
	Hv-AGB-QTL×T-3H	BOPA1_2838_663	3H	49.29	142.55	44.269 - 55.81	20.06	9.21567e-06	0.0101457	3.67	3, 5, 6	0.179	-0.135	0.002	-0.003	HvFT2, HvBRI1/uzu1/HvD61	W	0.0314986	0.141252	0.0381985	0.0522117	-0.101763	-0.129781	0.120195	0.0732307	0.281422	0.0488043	0.129811	-0.169064	-0.265785	0.186886	-0.0102334	0.00108305	0.0275927	-0.0253872	-0.0344628	0.00622288	0.0535042
	Hv-AGB-QTL×T-4H.2	BOPA2_12_30718	4H	97.17	616.24	91.29 - 103.97	19	1.5701e-05	0.0101457	3.46	3	0.05	-0.458	0.001	-0.019		W	_	_	_	_	_	_	_	_	_	_	_	_	_	_	_	_	_	_	_	_	_
	Hv-AGB-QTL×T-6H	SCRI_RS_222092	6H	28.33	19.31	28.33 - 32.15	12.86	0.000366347	0.0372241	2.39	8	-0.302	0.044	0.012	-0.003			0.0144315	0.0115707	-0.0387612	0.0636902	-0.00435391	-0.0307962	-0.0938928	0.039465	0.168526	-0.0592471	0.118292	-0.0172797	-0.0538712	-0.20245	-0.010602	-0.145385	-0.0182753	0.00908806	0.0085719	-0.00772125	0.0146641
NK	Hv-NK-QTL×T-1H.1	BOPA1_ABC12199_1_1_2	1H	47.06	57.23	47.06 - 53.47	12.38	0.000470299	0.0224304	2.27	1	2.628	-0.229	0.572	-0.049	Vrs3, Hva1, HvCMF10	W	1.56304	-0.257989	-0.431594	0.384734	-0.210092	-0.291572	-0.413805	2.49759	-0.615731	-0.695497	0.576025	-0.435259	-0.39195	-0.514597	0.628499	0.0997533	-0.167691	0.193444	0.0150749	-0.191193	-0.313013
	Hv-NK-QTL×T-1H.2	SCRI_RS_125339	1H	80.24	493.36	80.24 - 86.97	25.05	7.62033e-07	6.59582e-05	4.44	2, 3, 4	-0.972	0.904	-0.101	0.094	HvCMF5	W	-0.00763761	0.207224	0.0419808	0.702387	-0.389303	-0.536118	-0.601078	-0.116646	0.378699	0.200237	1.21204	-0.734569	-1.01256	-0.96782	0.101371	0.035748	-0.116275	0.192738	-0.0440374	-0.0596767	-0.234336
	Hv-NK-QTL×T-2H.2	SCRI_RS_165473	2H	76.66	653.93	70.82 - 82.79	373.99	1.79385e-63	4.19223e-60	41.24	8	10.564	-1.056	2.526	-0.25	Vrs1	W, D, ST	-0.580656	-0.303869	-0.963806	-1.70973	-0.585119	-0.486734	6.45782	-0.96048	-0.448052	-1.43095	-2.98892	-1.09223	-0.766326	10.4186	-0.200833	-0.159687	-0.496661	-0.430551	-0.078009	-0.207142	2.49704
	Hv-NK-QTL×T-3H	BOPA2_12_30799	3H	51.06	202.34	46.18 - 56.73	11.57	0.000722341	0.0281352	2.1	2, 4	1.135	-0.409	0.165	-0.059		W	0.207629	0.480301	-0.444907	0.722765	0.0644168	-0.481109	-0.257314	0.25571	0.831042	-0.658497	1.23392	0.0592798	-0.793713	-0.619479	0.159548	0.12956	-0.231317	0.211607	0.0695539	-0.168505	0.104851
	Hv-NK-QTL×T-5H	SCRI_RS_720	5H	145.83	635.99	140.06 - 149.06	11.03	0.000958571	0.0329438	2.08	3, 8	0.363	-1.174	0.051	-0.168			0.520517	0.54499	-0.377723	0.173675	0.168525	-0.118073	-0.813415	0.970291	1.09392	-0.646824	0.211298	0.522658	-0.261971	-1.49999	0.0707434	-0.00394487	-0.108623	0.136052	-0.185609	0.0258243	-0.126838
	Hv-NK-QTL×T-6H	BOPA1_617_167	6H	117.99	576.09	113.24 - 119.33	19.91	9.91723e-06	0.000681664	3.59	2, 5, 8	-1.021	0.695	-0.11	0.074			_	_	_	_	_	_	_	_	_	_	_	_	_	_	_	_	_	_	_	_	_
aMost significant marker associated with QTL × Treatment interaction.
bThe chromosome that the marker associated with QTL × Treatment interaction was located.
cGenetic position of the most significant marker associated with QTL × Treatment interaction according to Comadran et al. (2012)
dPhysical position of the peak marker according to barley pseudomolecules genome assembly (Beier et al., 2017; Mascher et al., 2017).
eThe range of QTL interval according to Comadran et al. (2012).
fCross-validated proportion of explained genotypic variance by QTL.
gThe parent(s) carrying the allele with minor frequency: Ack. Bavaria (1), Ack. Danubia (2), Barke (3), Criewener/Pflugs Intensiv (4) , Heils Franken (5), Heines Hanna (6), Ragusa (8).
hEffects of well-watered (WW) and terminal drought (TD) treatment interaction with minor (1) and major (2) alleles in reference to mean of the population
iCandidate gene corresponding to the QTL according to the literature.
jRegions co-localizing with QTLs detected under We-watered (W) treatment, late-terminal drought (D) treatment and drought stress tolerance (ST)
kEffect of allele for each parent (trait-unit) in reference to trait mean of the population: Ack. Bavaria (1), Ack. Danubia (2), Barke (3), Criewener/Pflugs Intensiv (4) , Heils Franken (5), Heines Hanna (6), Ragusa (8).

## Sheet: Table S8
Table S8 Significant QTL for stress tolerance (ST) of six traits in spring barley MAGIC population
Trait	QTL	aPeak marker	bcM	cChr	dbp	eFlanking region (cM)	F Value	P Value	FDR	fVar (%)	gParent (0)	hSNP0/effect	iSNP1/effect	jMAF	kGene	lCo-localizing regions	mTotal Var (%)	Previous reports (which used same map)	nParent_1	nParent_2	nParent_3	nParent_4	nParent_5	nParent_6	nParent_8
GFP-ST	Hv-GFP-STI-1H	SCRI_RS_169881	1H	122.1	544.04	116.78 - 128.33	23.3832	0.000113134	0.0125848	3.76	3, 8	C/0.976	T/1.024	0.15		W, D, M×T	28.59		0.986904	1.00383	0.992926	0.975458	1.00567	0.937375	1.04454
	Hv-GFP-STI-2H.3	SCRI_RS_114969	2H	134.99	741.6	129.75 - 135.34	17.7609	0.000493847	0.0217665	3.09	3, 8	C/0.974	T/1.026	0.27		W			0.970767	0.962412	1.01356	0.908542	0.978332	1.00735	1.02096
	Hv-GFP-STI-3H.2	SCRI_RS_8644	3H	15.16	17.46	15.16 - 17.35	21.2658	0.000289437	0.0173365	3.53	5, 8	A/1.022	G/0.972	0.23	HvSTE1/HvD7				0.924981	0.958553	0.986059	0.974706	1.01118	1.00643	1.02471
	Hv-GFP-STI-3H.3	BOPA1_5058_404	3H	50.5	169.95	50.50 - 51.63	21.8739	9.36653e-05	0.0125848	3.15	1, 2, 4	G/0.957	A/1.001	0.34	HvFT2, HvBRI1/uzu1/HvD61				_	_	_	_	_	_	_
	Hv-GFP-STI-5H.1	BOPA1_4234_1944	5H	51.46	479.12	45.14 - 52.29	29.4196	1.31788e-05	0.00513095	4.79	3, 8	C/0.967	A/1.029	0.22		W			0.970722	0.8161	1.0167	0.953038	0.995578	1.001	1.06021
	Hv-GFP-STI-5H.2	SCRI_RS_160831	5H	159.93	654.54	155.56 - 161.11	20.0659	0.000393159	0.0195409	4.55	8	G/0.931	A/0.990	0.13		W, D, M×T		Maurer et al. 2016	_	_	_	_	_	_	_
	Hv-GFP-STI-6H.1	SCRI_RS_136848	6H	72.17	91.51	72.17 - 78.12	27.8194	7.36756e-06	0.00344213	4.85	1, 6, 8	A/1.018	G/0.963	0.39		W, D, M×T			_	_	_	_	_	_	_
PLH-ST	Hv-PLH-STI-3H.1	BOPA1_3886_313	3H	20.4	23.09	20.40	24.7214	3.1669e-05	0.00138655	4.38	4, 8	A/0.909	A/0.840	0.37		W	36.57	Pham et al. 2019	0.848448	0.900203	0.822959	0.922263	0.84809	0.757231	0.936444
	Hv-PLH-STI-3H.2	SCRI_RS_231261	3H	37.04	33.56	36.26 - 39.16	46.6284	3.27564e-08	3.18829e-06	7.95	1, 3, 6	A/0.908	C/0.822	0.4	AS2, Vrs4	D		Pham et al. 2019	_	_	_	_	_	_	_
	Hv-PLH-STI-3H.3	SCRI_RS_9350	3H	62.54	534.55	55.81 - 68.98	64.912	4.88383e-11	1.90144e-08	10.27	3, 6	G/0.922	T/0.798	0.36	HvHXK6, HvMAX4/CHvCD8/HvD10, HvGA2ox1	D		Alqudah et al. 2016, Maurer et al. 2016, Pham et al. 2019	_	_	_	_	_	_	_
	Hv-PLH-STI-3H.4	SCRI_RS_103215	3H	109.21	634.07	103.75 - 109.21	133.249	8.10991e-20	9.47237e-17	21.59	3	A/0.9	G/0.633	0.1	denso/sdw1, HvGA20ox3	W, D, M×T		Maurer et al. 2016, Pham et al. 2019	0.911922	0.890518	0.635494	0.847514	0.931135	0.87659	0.921296
	Hv-PLH-STI-4H	SCRI_RS_221200	4H	111.97	636.2	111.97 - 111.97	24.1526	5.60147e-05	0.00184296	4.39	4, 5, 8	A/0.910	T/0.843	0.45		W		Maurer et al. 2016, Pham et al. 2019	0.92253	0.841251	0.817028	0.929857	0.931173	0.828451	0.856597
	Hv-PLH-STI-7H.1	SCRI_RS_153154	7H	29.96	34.33	28.98 - 29.96	27.4077	1.73973e-05	0.000883479	4.75	2, 3, 5	A/0.901	G/0.835	0.39		D		Maurer et al. 2016, Pham et al. 2019	0.807592	0.897613	0.843782	0.917171	0.820396	0.878926	0.957116
	Hv-PLH-STI-7H.2	BOPA2_12_30143	7H	41.43	48.2	38.81 - 47.88	36.9787	3.14716e-07	2.22781e-05	6.49	1	G/0.773	C/0.895	0.19	HvCO8	W, D		Alqudah et al. 2016, Pham et al. 2019	_	_	_	_	_	_	_
NE-ST	Hv-NE-STI-3H	SCRI_RS_162838	3H	56.37	507.32	49.72 - 62.54	36.7596	1.3995e-06	0.00025148	7.2	3, 5, 6	C/0.569	G/0.723	0.42		W, D	17.51	Alqudah et al. 2016, Pham et al. 2019 (tiller number)	0.510817	0.600872	0.752343	0.585479	0.688297	0.754675	0.546661
	Hv-NE-STI-5H.1	BOPA1_3417_1451	5H	0.14	1.32	0.14	23.1465	2.06889e-05	0.00185882	4.28	8	A/0.474	G/0.685	0.11	HvSUT2	W, D		Alqudah et al. 2016, Pham et al. 2019 (tiller number)	0.679032	0.71725	0.730244	0.597709	0.824873	0.680023	0.487932
	Hv-NE-STI-5H.2	BOPA2_12_30067	5H	121.46	592.51	114.77 - 128.19	55.3179	1.48046e-08	5.94004e-06	8.32	8	A/0.914	G/0.613	0.17	Vrn-H1	W, D		Alqudah et al. 2016, Pham et al. 2019 (tiller number)	_	_	_	_	_	_	_
NK-ST	Hv-NK-STI-2H	SCRI_RS_165473	2H	76.66	653.93	70.82- 82.79	631.82	5.33364e-70	1.24594e-66	52.76	8	A/1.8015	G/0.732	0.09	Vrs1	W, D, M×T	53.74		0.703785	0.739575	0.694323	0.639854	0.755167	0.753836	1.80516
	Hv-NK-STI-5H	SCRI_RS_236640	5H	3.82	3.76	3.82	16.65	0.000920682	0.0491362	3.26	2, 4, 6	G/0.758	A/0.887	0.47	HvSUT2	D			0.933338	0.55255	0.776937	0.640038	0.969074	0.772282	0.929677
TKW-ST	Hv-TKW-STI-2H.1	BK_12	2H	19.9	29.13	18.91 - 23.80	21.1868	0.000114008	0.0051216	3.25	8	C/1.207	A/0.952	0.02	Ppd-H1	W, D	56.82	Maurer et al. 2016	0.940834	0.966092	0.956693	0.900873	0.966362	0.949272	1.16009
	Hv-TKW-STI-2H.2	SCRI_RS_165473	2H	76.66	653.93	70.82 - 82.79	404.782	4.26102e-40	3.31791e-37	48.35	8	A/0.586	G/0.985	0.09	Vrs1	W, D		Maurer et al. 2016	0.968019	1.04639	0.973589	0.930696	1.03978	0.983242	0.595262
	Hv-TKW-STI-5H.1	SCRI_RS_212515	5H	112.92	582.18	112.92	17.6484	0.000290768	0.010613	3.14	1, 3, 8	T/0.978	G/0.912	0.41				Maurer et al. 2016	0.954778	0.935121	0.934098	1.00086	0.97297	0.973687	0.869036
	Hv-TKW-STI-5H.2	SCRI_RS_172665	5H	125.76	598.57	120.83 - 131.74	31.3175	6.34251e-06	0.000538433	5.14	1, 3, 8	C/0.982	T/0.904	0.42	Vrn-H1	W, D		Maurer et al. 2016	0.94724	0.923489	0.91036	0.979603	1.00087	1.04684	0.864833
	Hv-TKW-STI-5H.3	SCRI_RS_240083	5H	160.69	654.99	160.69 - 161.53	16.7351	0.000751413	0.0230961	2.8	1, 6, 8	C/0.996	T/0.925	0.36					_	_	_	_	_	_	_
	Hv-TKW-STI-6H	SCRI_RS_238639	6H	48.8	43.64	48.80	17.6988	0.00041833	0.0137636	3.04	1, 6	C/1.013	T/0.935	0.24		D		Maurer et al. 2016	0.990554	0.981267	0.97111	0.931182	0.847844	1.01055	0.94113
aMost significant marker associated with the QTL.
bThe chromosome that the QTL was located on.
cGenetic position of the peak marker according to Comadran et al.
dPhysical position of the peak marker according to barley pseudomolecules genome assembly (Beier et al., 2017; Mascher et al., 2017).
eThe range of QTL interval according to Comadran et al.
fCross-validated proportion of explained genotypic variance by QTL.
gThe parent(s) carrying the allele with minor frequency: Ack. Bavaria (1), Ack. Danubia (2), Barke (3), Criewener/Pflugs Intensiv (4) , Heils Franken (5), Heines Hanna (6), Ragusa (8).
hEffect of SNP marker with lower frequency.
iEffect of SNP marker with higher frequency.
jMinor allele frequency
kCandidate gene corresponding to the QTL according to the literature.
lRegions co-localizing with QTLs detected under We-watered (W) treatment, late-terminal drought (D), Marker×Treatment interaction (M×T)
mCross-validated explained genotypic variance of all QTL for each trait.
nEffect of allele for each parent (trait-unit) in reference to trait mean of the population: Ack. Bavaria (1), Ack. Danubia (2), Barke (3), Criewener/Pflugs Intensiv (4) , Heils Franken (5), Heines Hanna (6), Ragusa (8).

## Sheet: Description
Title: Identifying developmental QTL alleles with favorable effect on grain yield components under late‐terminal drought in spring barley MAGIC population
Plant Direct
Nazanin P Afsharyan1, 2*, Wiebke Sannemann1, 3*, Agim Ballvora1, Jens Léon1
1 Institute for Crop Science and Resource Conservation, Chair of Plant Breeding, University of Bonn, Bonn, Germany
2 Department of Plant Breeding, Justus Liebig University, Giessen, Germany
3 KWS Saat SE & Co. KGaA, Einbeck, Germany
*To whom corresponding should be addressed: nazanin.afsharyan@agrar.uni-giessen.de
